# Supplementary material for: Augmenting Image-Guided Procedures through In Situ Visualization of 3D Ultrasound via a Head-Mounted Display
Source: Sensors (Basel). 2023 Feb 15;23(4):2168. doi: 10.3390/s23042168 (PMC9961663; doi:10.3390/s23042168)
Supplement: Supplementary file 1 [file sensors-23-02168-s001.zip]

Archive with 6 entries (6 files):
- Document S1.PreStudyProtocol.pdf
- Document S5.CaseSummaries.pdf
- Python script S2.EvaluationCode.zip
- Table S4.CodedSegments.xlsx
- Table S6.ResultsMainStudy.zip
- Video S3.3DUSBladder.mov
