# Supplementary material for: Augmenting Image-Guided Procedures through In Situ Visualization of 3D Ultrasound via a Head-Mounted Display
Source: Sensors (Basel). 2023 Feb 15;23(4):2168. doi: 10.3390/s23042168 (PMC9961663; doi:10.3390/s23042168)
Supplement: Supplementary file 1 [file sensors-23-02168-s001.zip › Table S4.CodedSegments.xlsx]

## Sheet: Sheet1
	highlight_id	tag	document	phase	content
0	34	['benefit.ar_image_larger']	prob6.pdf	interview	Ich glaube, das fand ich in der Brille besser, einfach, weil das Bild größer war und bei dem anderen - also die Bilder waren halt einmal kleiner.
2	36	['benefit.ar_image_larger']	prob6.pdf	interview	Und auch der Größe, wie ich sie halt sehen möchte vielleicht.
3	111	['benefit.ar_image_larger']	prob2.pdf	interview	Und vielleicht, wenn man die Auflösung noch ein bisschen besser hinkriegt, dann schlägt die vielleicht auch die Auflösung auf dem Ultraschallbildschirm und so, dass ich da die Strukturen besser beurteilen kann, vielleicht. SP2: Wenn mans größer sehen kann, oder..? Prob2: Genau, weil man’s größer sehen kann, vergrößern kann, drehen kann vor dem Auge virtuell
4	48	['benefit.image_freely_positionable']	prob5.pdf	think_aloud	also ich meine, das ist auch schon ganz cool, kann man anwenden, wenn man irgendwie wirklich so schlechte Positionen hat oder irgendwie das Gerät nicht über einen Tisch schieben kann, ob die andere Seite kann man halt irgendwo hinwerfen und einfach mal so als Bildschirm Ersatz nutzen,
5	55	['benefit.image_freely_positionable']	prob5.pdf	think_aloud	Also ich hab jetzt quasi den QR-Code, hab ich die Kamera so verlassen, dass er jetzt quasi das Bild eingefroren hat. Und kann ich ja trotzdem quasi weiter schwenken, dann kannst du direkt hier sehen. Was halt trotzdem cool ist, weil ich hab quasi den Bildschirm vor Augen, aber dann passt es ja sich nicht an und, genau... hab ich halt so wieder einen statischen Bildschirm sag ich mal.
6	79	['benefit.image_freely_positionable']	prob5.pdf	interview	dass man den Bildschirm mit sich hat und nicht immerzu irgendwie das Gerät suchen muss und sich zum Teil irgendwie 180 Grad verdrehen muss, dann hat es auf jeden Fall einen klaren Benefit.
7	87	['benefit.image_freely_positionable']	prob5.pdf	interview	Ja, also vor allem im Schockraum, wo man irgendwie mit dem Gerät irgendwie den Kram das rankarren muss und irgendwie... gut das Gerät muss man trotzdem, aber ja... also wenn man halt oft in so komischen Positionen schallen muss, dann doch, ja.
9	109	['benefit.image_freely_positionable']	prob2.pdf	interview	Und wenn ich so meine Augen nach untern mache, ein bisschen unter die Brille gucke, kann ich immer noch sehen wo ich auf den Patienten war mit dem Schalkopf und das fand ich sehr bequem.
10	110	['benefit.image_freely_positionable']	prob2.pdf	interview	Reine Bequemlichkeit, dass ich nicht so ständig hin und her sehen muss.
11	72	['benefit.manual_coordination']	prob5.pdf	interview	Dieses Hand-Bild-Koordination was sonst beim Ultraschall, vor allem bei den Anfängern, schwierig sich gestaltet: “Wie muss ich den Schalkopf bewegen, damit das Bild das macht, was ich machen will?” Wird jetzt durch dieses getrackte Bild entsprechend ausgeschaltet sozusagen und deutlich vereinfacht.
12	78	['benefit.manual_coordination']	prob5.pdf	interview	Wenn es jetzt wirklich also, und das hat, da hatte ich das Gefühl, dass das diesee Hand-Auge-Koordination quasi diese Schwierigkeit raus nimmt
13	83	['benefit.manual_coordination']	prob5.pdf	interview	Ja, also ein Vorteil ist eben, dass man Hand-Koordination dann natürlich direkt drin hat.
14	156	['benefit.manual_coordination']	prob3.pdf	interview	Auf jeden Fall konventionell deutlich häufiger, weil ich - vielleicht auch Erfahrungsache - immer noch kontrollieren muss, wo ist eigentlich gerade mein Kopf gerutscht, wie halte ich den und dann wieder auf’s Bild zu schauen und das war jetzt quasi ein Fokus.
15	214	['benefit.manual_coordination']	prob4.pdf	interview	SP 2 : Und die Vorteile dann, also wenn man zum Beispiel Punktieren würde, wäre dann, dass man direkt dahin hinschauen kann? P4 : Mhm, genau.
16	269	['benefit.manual_coordination']	prob8.pdf	interview	Das ist ja einfach Hand dran halten und sehen, "okay, das ist meine Blase hier", also mit dem Ultraschallgerät draufhalten und ich hab meine Blase. Das ist schon sehr anwenderfreundlich.
18	268	['benefit.spatial_understanding', 'preference.volumetric']	prob8.pdf	interview	Ja, weil, es sind natürlich noch mehr Perspektiven und auch die 3D-Perspektive auf den menschlichen Körper bietet, die man sonst nicht mit dem konventionellen Ultraschallgerät hat, weil hier in der Bildschirmansicht, der normalen Bildschirmansicht, zu kompliziert einfach ist.
19	49	['benefit.spatial_understanding']	prob5.pdf	think_aloud	das hatte ich gar nicht so auf dem Schirm, das wenn das die Position trackt, dann ist das ja wirklich wie einmal durchslicen. Schon interessant auf jeden Fall.
20	71	['benefit.spatial_understanding']	prob5.pdf	interview	Und getracktes Bild auf jeden Fall sehr interessant, weil man dann auf jeden Fall noch ein anderes Gefühl bekommt.
21	84	['benefit.spatial_understanding']	prob5.pdf	interview	Man sieht quasi, wie sich das Bild verändert, direkt, und muss das nicht irgendwie noch aufs 3D auf dem Bildschirm 5 sich rekonstruieren, umdenken.
22	112	['benefit.spatial_understanding']	prob3.pdf	think_aloud	Okay, es ist also direkt unter dem Ultraschallkopf, als ob es, als ob der Mensch aufgeschnitten ist, das ist ja verrückt.
23	148	['benefit.spatial_understanding']	prob3.pdf	interview	fandest du, dass du in Augmented Reality eine Tiefenwahrnehmung hattest? P3 : Ja, fand ich und ich fand es auch von der räumlich, also von der Orientierung im Raum einfacher, weil ich ja vom Schallkopf ausgehen kann. Für mich ist klar wo vorne und hinten ist, vielleicht ist das mit mehr Erfahrung auch deutlich intuitiver. Das fehlt mir aber am Bildschirm völlig.
24	192	['benefit.spatial_understanding']	prob4.pdf	think_aloud	P4 : Hm, okay und das zeigt er mir jetzt wirklich so wie... wie so’n Schnittbild, ne?
25	238	['benefit.spatial_understanding']	prob7.pdf	interview	ich finde, dass diese verschiedenen Schichten - also man hat ja diese, wie gesagt, diese axial, koronal und sagittale Ansicht, dass das vielleicht zwar 2D ist, aber dass man alle 3 Ebenen sieht, das kann aus meiner Sicht schon Vorteile bringen, bezüglich Qualität, Sicherheit der Punktion. Weil man eben jetzt auf einen Blick quasi, wenn man jetzt sich ‘ne Nadel vorstellt, die natürlich in verschie…
27	247	['benefit.spatial_understanding']	prob8.pdf	interview	Also, krass, man kann ja einfach so durch den Menschen durchscrollen.
28	249	['benefit.spatial_understanding']	prob8.pdf	think_aloud	Ok wow. Das ist cool. Das ist mega cool. Wahnsinn. Hat ja, also... fast ja so ein komplettes 3D-Konstrukt. Naja, ist ja auch 3D-Ultraschall [lacht]. Wahnsinn.
29	256	['benefit.spatial_understanding']	prob8.pdf	think_aloud	Aber so für 3D Strukturen zum gucken, weiß jetzt nicht ob da so'n Polyp in der Blase drin ist... das ist schon cool.
30	176	['familiarity.3d_unfamiliar', 'familiarity.ar_unfamiliar']	Prob1.pdf	interview	Beim 3D muss man sich deutlich mehr umgewöhnen, dass man beim Ultraschall, zumindest in dem Setting, in dem ich’s häufig mache, nämlich, dass ich den Patienten auf 'ner Liege habe und den untersuche und der, der liegt einfach und keine anderen Geräte 3 nochmal drumrum hab, ist es natürlich so, dass es dann neu ist, auf den Patienten zu gucken und nicht auf den Monitor.
31	58	['familiarity.3d_unfamiliar', 'limitation.volume_unintelligible']	prob5.pdf	think_aloud	Also irgendwie weiß ich nicht, also ich find das Bild ist so, ich weiß nicht, ob es da was “falsch” mach, in Anführungszeichen, aber da gibt es irgendwie so viele Sachen, die vor der eigentlichen Nieren noch sind, stehen und ich krieg, die irgendwie nicht aus dem... nicht wirklich aus dem Bild und das beeinträchtigt die Beurteilbarkeit, sag ich mal. Wenn ich 2D quasi den Schnitt hab, dann hab ich…
32	73	['familiarity.3d_unfamiliar', 'limitation.volume_unintelligible']	prob5.pdf	interview	Bei den 3D-Bild bin ich, muss ich sagen, nicht wirklich zurecht gekommen, weil ich noch nie 3D geschallt hab und die komische Auslöschung oder Nicht-Darstellung von Stücken, wusste ich nicht was, und konnte mich dann nicht wirklich zurechtfinden.
35	132	['familiarity.3d_unfamiliar', 'limitation.volume_unintelligible']	prob3.pdf	think_aloud	oje, also da ich gerade gar nichts... ich weiß nicht, ob das so aussehen soll oder ob das an mir liegt. Aber ich sehe kein Organ, nichts, was ich irgendwie wiedererkennen würde. Das kann an 3D oder an der Augmented Reality liegen.
36	134	['familiarity.3d_unfamiliar', 'limitation.volume_unintelligible']	prob3.pdf	think_aloud	Ja, das ist aber das dritte Problem, denke ich, dass viele Stücke schon irgendwie da sind, die ich sonst so nicht kenne.
37	225	['familiarity.3d_unfamiliar', 'verdict.ar_difficult']	prob7.pdf	think_aloud	Ja okay, das ist so. Ja, das ist natürlich jetzt schwierig. [lacht] Weil man natürlich jetzt wirklich nur das 3D Bild sieht ne? Mhm. Das ist sehr gewöhnungsbedürftig, weil man eshalt selten macht.
38	30	['familiarity.3d_unfamiliar']	prob6.pdf	interview	SP2: Aber das ist dann sozusagen vergleichbar, wie mit einer anderen Bild-Darstellungsmodalität? P6 : Genau ich glaube, es ist einfach am Ende des Tages einfach: Bild wird erzeugt und man muss einfach lernen, diese Bilder zu interpretieren oder zu verstehen, ja. SP2: Also jetzt spezifisch das 3D oder auch das 2D in Augmented Reality? P6 : Das 3D würde ich sagen.
40	32	['familiarity.3d_unfamiliar']	prob6.pdf	interview	3D, weil man erstmal überhaupt verstehen musste, was sind die Landmarken, sind die Organe, was wird hier genau dargestellt? Das war ich recht schwierig ja.
41	56	['familiarity.3d_unfamiliar']	prob5.pdf	think_aloud	Also ich hab halt, das ist mein erstes Mal. dass ich 3D Ultraschall überhaupt sehem, deswegen muss ich erstmal mich dadran gewöhnen. Man hat ja also so offen und 2D-Bild hat man ja am Anfang gelernt, was man irgendwie was die Strukturen sind, was halt so Rauschen ist, was Überlagerung ist, das muss man hier natürlich umdenken. Und hier ist auch viel schwarz, was man sonst nicht hat oder viel leer…
42	61	['familiarity.3d_unfamiliar']	prob5.pdf	think_aloud	Na ja also ich, ich such die Niere, ich weiß nicht, ich glaub da ist sie so, aber auch wieder so versteckt und irgendwie überlagert das sich. Aber wie gesagt, es kann sein, dass ich da einfach nur ungeübt in dem 3D Bild bin und noch nicht wirklich weiß, was er da mir dunkel, oder was er mir da alles darstellt. Ach so, da ist es gar nicht, also hier streamed jetzt quasi dieses 4D Bild einfach auf …
43	65	['familiarity.3d_unfamiliar']	prob5.pdf	think_aloud	Aber für mich, wie gesagt, aber das ist wahrscheinlich wirklich meine fehlende Erfahrung mit dem 3D zu sagen, was da jetzt, was da jetzt angezeigt und was...
45	74	['familiarity.3d_unfamiliar']	prob5.pdf	interview	Also auch bei dem Bildschirm konnte ich nicht wirklich viel anfangen, aber wie gesagt, ist mein erstes Mal, dass ich überhaupt so'n Bild gesehen habe.
46	144	['familiarity.3d_unfamiliar']	prob3.pdf	interview	Ähm, ne, finde ich nicht, wobei ich 3D halt keine Erfahrung hab, fand ich - ja gut, also da wo es in meinen August funktioniert hat, an der Blase, war es nicht weniger schwer oder leicht, gut zu sehen.
47	168	['familiarity.3d_unfamiliar']	Prob1.pdf	think_aloud	Also 3D finde ich ganz schön schwierig, mich anatomisch zu orientieren.
48	228	['familiarity.3d_unfamiliar']	prob7.pdf	think_aloud	Also hier sehe ich jetzt dieses 3D Bild. Genau, was ich jetzt schwer interpretieren kann, persönlich.
49	230	['familiarity.3d_unfamiliar']	prob7.pdf	think_aloud	Die anderen Organe, da tue ich mich echt jetzt schwer von einem reinen 3D Bild da zu sagen, da steche ich jetzt rein, zum Beispiel.
50	27	['familiarity.ar_unfamiliar']	prob6.pdf	interview	Also ich glaube, man kommt schnell rein, aber jetzt am Anfang ist es einmal ungewohnt einfach so. Vor allem, wenn die Brille dabei ist. Das ist mehr, mehr Equipment einfach.
51	6	['familiarity.image_position', 'preference.ar_floating']	prob6.pdf	think_aloud	Genau, also ich find das ehrlich gesagt ganz gut, dass man - also für mich ist es angenehmer, erstmal so vom Handling das hier oben weiter zu benutzen, was hier so stationär ist
52	159	['familiarity.image_position', 'preference.ar_floating']	Prob1.pdf	think_aloud	Ja, ich schau hier oben auf das stehende Bild, weil ich dann den Ultraschallkopf so bewegen kann, wie ich es kenne.
53	161	['familiarity.image_position', 'preference.ar_floating']	Prob1.pdf	think_aloud	Ja ja genau, das ist aber völlig in Ordnung, das ist wie so ein Bildschirm auf den ich schaue, das ist in Ordnung.
54	175	['familiarity.image_position', 'preference.ar_floating']	Prob1.pdf	interview	also beim 2D fand's hat man sich super schnell dran gewöhnt. Weil man hatte eben diesen zweiten nicht nur auf den Patienten quasi das dann sieht, sondern das Bild auch nochmal ein zweites Mal und das ist halt sehr ähnlich in dem was man kennt, dass man nen Bildschirm hat, auf den man schaut. Von daher fande ich das da einfacher.
55	7	['familiarity.image_position']	prob6.pdf	think_aloud	Man hat die Hand hier und ich schau auf dem Bildschirm und alles was ich hier verändere, das tu ich dann einfach, ich sag mal mit dem, also praktisch mit dem Gefühl und ich seh halt das was ich sehen möchte auf dem Bildschirm.
56	10	['familiarity.image_position']	prob6.pdf	think_aloud	aber das ist jetzt für mich eigentlich die gewohntere Art und Weise das zu machen, dass ich einfach auf den Bildschirm gucke und das ist jetzt gefühlt der Bildschirm da für mich und mit der Hand dann den Schallkopf bediene, ob das jetzt hinter meinem Rücken ist oder woanders.
57	164	['familiarity.image_position']	Prob1.pdf	think_aloud	Aber ich gucke wirklich auch die ganze Zeit auf das linke Bild. Weil es eben viel mehr diesen Bildschirmcharakter hat, ist natürlich Gewohnheitssache, ne? Aber man ist ja, normalerweise sehen die Leute die wahrscheinlich punktieren anders, aber man ist ja gewohnt, dass man immer aufs Bild guckt und nicht auf den Patienten. [lacht] Deswegen ist es unnatürlich, auf den Patienten zu gucken, deswegen…
59	190	['familiarity.image_position']	prob4.pdf	think_aloud	P4 , mit Blick auf ‘floating’ AR-Bilddarstellung Das ist jetzt nicht so viel anders, als wenn man sich das auf einem Gerät anguckt, ne?
60	203	['familiarity.image_position']	prob4.pdf	interview	Also man ist es ja gewohnt beim Ultraschall eine Bewegung mit dem Ultraschallkopf zu machen und irgendwo hinzugucken und das Bild zu sehen. Also das ist man ja gewohnt und es ist ja eigentlich nur der Ort, wo man das Bild sieht ein anderer.
61	219	['familiarity.image_position']	prob7.pdf	think_aloud	Es ist natürlich auch am Anfang gewöhnungsbedürftig, wenn man das immer auf dem Bildschirm macht.
64	28	['familiarity.matter_of_practice', 'familiarity.3d_unfamiliar']	prob6.pdf	interview	Aber ich meine, wir lernen doch sowieso auch bei uns zumindest in der Fachabteilung, ist ja immer andere Bilder irgendwie gucken, sei es irgendwie Computertomographie oder MRT. Das sind ja immer irgendwie neue Bildeindrücke, also ich denke, man gewöhnt sich auch schnell daran, ja.
65	76	['familiarity.matter_of_practice', 'familiarity.3d_unfamiliar']	prob5.pdf	interview	Also ich mein im Prinzip, wenn man mit dem 3D Bild gut zurechtkommt, kann ich mir vorstellen, dass die Vorteile sich auch aufs 3D Bild umsetzen würden.
66	18	['familiarity.matter_of_practice']	prob6.pdf	think_aloud	Ich glaube am Ende des Tages ist es auch einfach so: man hat’s ein paar Mal gemacht und man gewöhnt sich da sehr schnell dran.
67	26	['familiarity.matter_of_practice']	prob6.pdf	think_aloud	Aber ich glaub das ist dann ein bisschen Übungssache, aber - oder halt, dass man irgendwie Organe vernünftig erkennt, wie man sie hat, darstellen möchte.
68	29	['familiarity.matter_of_practice']	prob6.pdf	interview	Und ja, aber sonst ich meine, man kommt glaub ich schnell rein. Aber es ist einfach ein anderes gucken.
70	90	['familiarity.matter_of_practice']	prob2.pdf	think_aloud	Also ich muss praktisch auch immer genau senkrecht auf den QR Code gucken, um das Bild richtig zu sehen. Aber gut, das ist Gewöhnungssache.
72	101	['familiarity.matter_of_practice']	prob2.pdf	interview	also es war ungewohnt, aber ich finde, man kommt eigentlich ganz gut rein. Also wenn ich jetzt noch ne Stunde, oder so, länger wahrscheinlich das gemacht hätte, und auch am richtigen Patienten, glaube ich, hätte ich mich da schon ganz gut einfuchsen können. Ähm, genau also jetzt für die kurze Zeit fand ich es eigentlich... ging dann auch mit der Zeit.
73	174	['familiarity.matter_of_practice']	Prob1.pdf	interview	Ich finde, das war, also, dass man relativ schnell rein kommt. Genau, also ungewohnt ist natürlich erstmal
76	177	['familiarity.matter_of_practice']	Prob1.pdf	interview	Ohne dass es jetzt ist besser oder schlechter ist. Man muss sich nur umgewöhnen, weil der Blick immer - ich habs gemerkt bei dem 2D, immer total zu dem bildschirmartigen, wie man’s eben kennt
77	184	['familiarity.matter_of_practice']	Prob1.pdf	interview	Ob man da jetzt auf den Bildschirm guckt oder auf den Patienten, ich glaub das ist beides gut und ‘ne reine Gewohnheitssache und man kann sich auch schnell umtrainieren.
78	196	['familiarity.matter_of_practice']	prob4.pdf	think_aloud	Ja, also ich versuche gerade zu überlegen, ob das jetzt irgendwie so von den, wenn man das sozusagen auf den Körper projeziert, so ein bisschen mehr hilft einzuschätzen, wo irgendwas liegt, ne?
80	258	['familiarity.matter_of_practice']	prob8.pdf	interview	Ähm, gar nicht so ungewohnt tatsächlich, das ist also recht intuitiv, würde ich schon fast behaupten. Dadurch da das Bild da natürlich direkt vor der Nase, beziehungsweise weiter unten ist...
81	38	['familiarity.radiology_tomography_experience']	prob6.pdf	interview	Man hat... ich meine ich mach solche Schalls jetzt irgendwie seit 3-4 Jahren, da hat man irgendwie so ein räumliches Verständnis dafür, wo das auch 2D ist und wie das 2D aussieht ungefähr. Und dadurch, dass wir nicht nur die Ultraschalls haben, so aus meinen persönlichen Erfahrungen jetzt einfach, sondern dass man halt sowieso irgendwie Schnittbildgebung viel sich anguckt zum Patienten dann, ne, …
83	170	['familiarity.radiology_tomography_experience']	Prob1.pdf	think_aloud	Bei der Leber ist das kein Problem, da kann man sich gut orientieren. Was aber vielleicht dann bringt das ja auch häufig natürlich Segmentierung der Leber machen und die in 3D viel öfter uns angucken, als wir es mit einer Niere kennen, ne? Ne Niere guckt man sich halt einfach praktisch wirklich nur in 2D an.
85	181	['familiarity.radiology_tomography_experience']	Prob1.pdf	interview	Ich glaube das kommt total auf den Untersucher an. Ich glaube, wenn man das Radiologen gibt, die ja auch viel Schnittbilder sehen, also wir kriegen ja im Alltag super viel Schnittbilder, das heißt erstmal in 2D und deswegen braucht man trotzdem irgendwie ne räumliche Vorstellung, wo wir uns befinden und 4 dann normalerweise wir in so ‘nem Schnittbild ja immer nur 3 Ebenen haben und trotzdem versu…
86	127	['interesting', 'preference.ar_attached']	prob3.pdf	think_aloud	Jetzt ist der Schall Kopf woanders als mein Bild, wobei ich den natürlich jetzt - muss ich nicht seitlich gucken, sondern geradeaus gucken.
87	66	['interesting']	prob5.pdf	think_aloud	Also vielleicht tatsächlich als zusätzlich, maybe, wenn man also, wenn ich da jetzt also zum Beispiel über diesen Wundherd, wenn ich mir irgendwie einmal 2D dargestellt hab und den gefunden hab, das sich dann mehr anschaue in 3D, wie die Verhältnisse vielleicht sind.
88	77	['interesting']	prob5.pdf	think_aloud	das ist nämlich so ein bisschen, man hat ja so Konventionen, wie man den Schallkopf zu halten hat.
89	85	['interesting']	prob5.pdf	interview	wenn das soweit ist, dass das Gerät auch kleiner ist und gar kein Bildschirm dabei ist, sondern nur die Brille und ein Schallkopf. Dann hast du natürlich auch im Schockraum weniger Geräte also einfach alles kompakter mal und besser zugänglich, also ich mein im Prinzip kann alles mögliche... ist natürlich utopisch aber jetzt irgendwie ‘n Gerät, also entweder alles im Schalkopf oder irgend ein Ding…
91	86	['interesting']	prob5.pdf	interview	P5: Also es gibt Ultraschallköpfe, die man ans Handy anschließen kann. SP2 : Ah ja, ja, stimmt! Stimmt. P5: Ja, so’n Teil das du in deiner Tasche hast, Ultraschallkopf und das auf die Brille gestreamed...
92	89	['interesting']	prob2.pdf	think_aloud	Es ist nur schwierig für mich jetzt genau zu... genau zu schauen, wo ich auf dem Körper bin, weil das Bild so ein bisschen im Weg ist und das bisschen überlagert da, wo ich mit meinem Schallkopf hin will.
93	98	['interesting']	prob2.pdf	think_aloud	Ich guck mal an der Blase. Also die hab ich ja vorhin gut gefunden. Ach so ja okay, jetzt seh ich... jetzt kann ich mir vorstellen, dass das die Blase ist, ja
94	104	['interesting']	prob2.pdf	interview	SP2: Und jetzt, wenn es darum gehen würde, sich das räumlich vorzustellen. Ist dir das in irgendeinem Modus leichter gefallen... mit oder ohne AR, oder..? Prob2: Hm, nö.
95	126	['interesting']	prob3.pdf	think_aloud	k, dann wird das Bild kleiner. Okay, das ist natürlich anders als auf einem normalen Bildschirm, sag ich mal. Da bleibt das Bild ja immer gleich groß. Auf der anderen Seite macht das natürlich Sinn, wenn er vom Schallkopf ausgeht, weil der Schall Kopf bleibt ja immer gleich groß
96	128	['interesting']	prob3.pdf	think_aloud	Wahrscheinlich braucht man dafür eine weiße Wand und man muss das Bild sehr genau einstellen, weil sonst ist es weg, in der Brillenansicht.
97	135	['interesting']	prob3.pdf	think_aloud	das Bild verdeckt deutlich mehr noch vom Körper.
98	138	['interesting']	prob3.pdf	think_aloud	P3 : Die stehende Darstellung..? SP2: Ja, da, ein bisschen weiter höher. P3 : Ach, da oben, oh Gott.
99	150	['interesting']	prob3.pdf	interview	Vielleicht ist es beim Herzen nochmal einfacher mit den Ebenen. Wenn man das direkt sehen kann.
100	155	['interesting']	prob3.pdf	interview	Also definitiv ausprobieren, gucken wie, es läuft.
101	157	['interesting']	Prob1.pdf	think_aloud	weil wir haben ja immer so Standardschnitte in der Sono.
102	158	['interesting']	Prob1.pdf	think_aloud	Dass ich quasi, wenn ich so nah dran bin, dann sehe ich hier nur die Hälfte des Bilds.
104	165	['interesting']	Prob1.pdf	think_aloud	dafür habe ich erstmal zu kurze Arme [lacht] Kann ich das irgendwie umstellen? Weil wenn ich mich quasi weit genug weg rolle, um das volle Bild zu sehen, dann kommt mein Arm kaum ran. Ich kann mal versuchen, ob ich’s hier an einer anderen Stelle...
106	166	['interesting']	Prob1.pdf	think_aloud	Ich muss einfach nur weit genug weggehen, dass ich das ganze Volumen sehe. Jetzt kann ich das auch gut sehen. Ich probier nochmal ein einfacheres Volumen.
107	172	['interesting']	Prob1.pdf	think_aloud	Und jetzt gucke ich einmal die Leber, wie ich sie sonst untersuchen würde, indem ich hier so langsam dran rumrutsche und normalerweise hab ich einfach meine ganzen 2D Schnitte und guck mal, ob ich die genauso gut angucken kann, wenn sie quasi dann in 3D sehe.
108	200	['interesting']	prob4.pdf	think_aloud	Es ist ein bisschen ungewohnt, so zu schallen, mit dem Sonogerät falsch und im Stehen und normalerweise - SP 1: Also eigentlich eher im Sitzen, oder? P4 : Ist das jetzt auch noch so eine komische Höhe. Das ist ja wie wenn der Patient auf dem Tisch liegt ne, also weiß ich nicht so.
109	220	['interesting']	prob7.pdf	think_aloud	Genau. Darf ich auch Fragen stellen oder lieber nicht so? Was ist jetzt, wenn ich etwas zum Beispiel mal messen will?
110	224	['interesting']	prob7.pdf	think_aloud	P7: Aber jetzt seh ich hier kein Bild, ne?
111	226	['interesting']	prob7.pdf	think_aloud	Die Frage ist ja, man hat ja an dem Gerät dann diese, ich sag mal diese axialen, koronalen und sagittalen Schichten gleichzeitig. Die Frage ist, ob das mir erstmal als primärer Anwender besser wär, für Punktion, weil ich das irgendwie besser überführen kann in meine tägliche Praxis, wenn man halt kein 3D Ultraschall macht.
112	227	['interesting']	prob7.pdf	think_aloud	Und ich glaube, es wäre, wenn man... die Frage ist ja auch, ob man diese Projektionen mit diesen 3 Achsen, ob man die hier drauf projiziert, ob das hilfreicher wäre, also mir persönlich? Also wie ich gerade gesagt habe, wenn man jetzt punktieren will, da sieht man dann eben zwar diese 2D Bilder, ne, aber halt alle 3 gleichzeitig. Wäre jetzt für meine Anwendungen besser, für mich persönlich.
113	229	['interesting']	prob7.pdf	think_aloud	Genau, also Blase finde ich geht. Ja, kann ich gut erkennen, irgendwie was jetzt, wo die Blase ist. Könnte ich jetzt punktieren.
114	232	['interesting']	prob7.pdf	think_aloud	Rein aus meiner Sicht als Anwender fände ich schöner, wenn man diese 3, oder diese 3 2D Bilder lieber projiziert, würde mir jetzt mehr bringen als dieses 3D Bild.
115	235	['interesting']	prob7.pdf	interview	Also ich glaub ehrlicherweise, effektiver weiß ich jetzt nicht. aber sicherer, vielleicht. Zeitlich weiß ich nicht, aber wenn das eingespielt ist, warum nicht?
116	245	['interesting']	prob7.pdf	interview	wenn es bereits stehen würde, würdest du es benutzen wollen? P7: Absolut, ja, glaub schon.
118	246	['interesting']	prob7.pdf	interview	also es gibt verschiedene Studien mit Gefäß Interventionen, dass man die auch mit Ultraschall sozusagen ohne oder mit weniger Strahlenbelastung und weniger Röntgenstrahlung durchführen kann, auch komplexe Prozeduren.
119	248	['interesting']	prob8.pdf	think_aloud	Die Frage ist, wie praktikabel das dann ist, wenn man keine weiß Wand hat, ob man das dann sehen kann mit den Kontrasten. So weiß nicht, so im Schockraum. Die Bildqualität finde ich aber eigentlich ganz gut.
120	250	['interesting']	prob8.pdf	think_aloud	Hab ich da ein Bild an der Wand? SP2: Ne, jetzt nicht.
122	262	['interesting']	prob8.pdf	interview	Vielleicht primär so im Akutgeschehen, vielleicht so in Schockräumen, aber so im medizinischen Alltag kann ich mir das schwer vorstellen.
123	266	['interesting']	prob8.pdf	interview	Also ich glaube es kommt auf die Punktionstechnik drauf an, weil wenn ich jetzt die ZVK-Anlage vergleiche, zum Beispiel, die mach ich ja mit out-of-plane und meine periphären Regionalanästhesien, so den klassischen Ax-Plex, den ich in-plane steche, da beweg ich das Ultraschall-Bild auch kaum bis gar nicht in meiner Hand. Ab und zu vielleicht mal um zu gucken, haben sich die Nerven ange... sind di…
124	267	['interesting']	prob8.pdf	interview	Klar! [lacht] Alleine aus diesem spielerischen Kontext eigentlich muss man gerade schon sagen.
125	46	['limitation.additional_tech']	prob5.pdf	think_aloud	Also auf jeden Fall einige Schichten an Glas oder Plastik, was man da hat.
126	139	['limitation.additional_tech']	prob3.pdf	think_aloud	Und was ich mich frage, das ist vielleicht ein bisschen negativ gedacht, aber wenn man das Koppeln muss, hat man noch eine Schnittstelle mehr, wo Technik versagen kann und dann im Zweifel nicht funktioniert.
127	141	['limitation.additional_tech']	prob3.pdf	interview	Das eine war doch irgendwie so viel auf dem Kopf zu haben, es war nicht so schwer wie gedacht. Aber es war halt schon da und durch Maske und Brille staut sich auch die Wärme, ich vermute, dass es für Brillenträger noch schwieriger ist.
128	152	['limitation.additional_tech']	prob3.pdf	interview	Und erfahrungsgemäß fallen technische Systeme im klinischen Alltag immer mal wieder aus und dass das dann viel nerviger wäre.
129	75	['limitation.dummy_anatomy', 'benefit.spatial_understanding']	prob5.pdf	interview	Also die Blase, die wie gesagt sehr großzügig von dem Hersteller, einfach das war schon--- das war gut darstellbar und interessant, wie das in echt ich darstellen kann.
130	205	['limitation.dummy_anatomy', 'verdict.ar_difficult']	prob4.pdf	interview	P4 : Ich fand es schwieriger, aber natürlich auch weil es ungewohnt ist und das war ja jetzt auch mit diesem Dummy und das ist ja alles ungewohnt.
131	60	['limitation.dummy_anatomy']	prob5.pdf	think_aloud	Also mit der Blase ist es etwas einfacher gewesen, aber das war auch muss ich sagen, ein bisschen zu gut gemeint von dem Dummy-Hersteller. Also, also gar keiner, nicht, kein Darm, nichts. SP2 : Achso, weil da nichts dazwischen ist meinst du? P5: Ja, ja, also so einfach ist es beim echten Patienten jetzt auch nicht.
133	64	['limitation.dummy_anatomy']	prob5.pdf	think_aloud	Also auch grad für mich unklar, welches Volumen da jetzt leer ist, also das wird schon die Leber sein, aber die ist größtenteils durchsichtig hier in diesem Bild. Das ist doch irgendwie so, milchig schon irgendwie gefühlt und da wird wahrscheinlich dieser Wundherd sein, den kann man gut erkennen.
134	114	['limitation.dummy_anatomy']	prob3.pdf	think_aloud	Hier ist natürlich sehr rund, das liegt an Modell.
135	137	['limitation.dummy_anatomy']	prob3.pdf	think_aloud	So richtig sicher bin ich aber nicht, weil irgendwie normal hätte ich da nicht die Niere vermutet.
136	169	['limitation.dummy_anatomy']	Prob1.pdf	think_aloud	Naja, und die Anatomie hier ist ein bisschen anders aber...
137	195	['limitation.dummy_anatomy']	prob4.pdf	think_aloud	Glaub das soll hier irgend eine komischen Gallenblase sein, oder? Weil das hier soll die Niere sein, kann auch sein, das soll die Niere sein glaub ich.
138	216	['limitation.dummy_anatomy']	prob7.pdf	think_aloud	Aus meiner Sicht, also das Phantom selbst, natürlich erstmal gewöhnungsbedürftig.
139	218	['limitation.dummy_anatomy']	prob7.pdf	think_aloud	Wir sind jetzt in der rechten Niere, die insgesamt sehr tief ist, wie wir schon besprochen hatten, am Modell.
140	223	['limitation.dummy_anatomy']	prob7.pdf	think_aloud	Und ansonsten hab ich mich gefragt schon, wo jetzt hier die Milz ist. Was die Milz sein soll.
141	251	['limitation.dummy_anatomy']	prob8.pdf	think_aloud	Also Leber ist hier schlecht darzustellen. Also ich seh das Organ in keiner [?] unterschiedlichen Dichte.
143	253	['limitation.dummy_anatomy']	prob8.pdf	think_aloud	Ja, also... manche Organe lassen sich besser darstellen als andere. Also die Blase war jetzt sehr gut zu erkennen, aber die Niere muss man jetzt schon... ein bisschen suchen
144	95	['limitation.latency']	prob2.pdf	think_aloud	Weil das Bild auch immer ein bisschen verzögert kommt zu meiner Bewegung.
145	100	['limitation.latency']	prob2.pdf	think_aloud	Also ich würde eigentlich gerne schneller “durchfenstern”, sag ich mal, und schneller meinen Schallkopf bewegen, 2 aber ich hab das Gefühl, dass das Bild dann nicht so hinterher kommt und dann bin ich nur noch mehr verwirrt.
146	116	['limitation.latency']	prob3.pdf	think_aloud	OK, das dauert, das ist zeitverzögert
148	117	['limitation.latency']	prob3.pdf	think_aloud	Wenn das zeitverzögert ist, ist das bestimmt schwierig beim Schallen.
149	133	['limitation.latency']	prob3.pdf	think_aloud	Ok, hier ist dann wieder verzögert.
151	171	['limitation.latency']	Prob1.pdf	think_aloud	Ich gucke gerade, wie lange er braucht, wenn ich quasi die Ebene drehe. Wie lange er dann braucht, um mir dann ein Bild zu geben, ob das quasi... ob ich zu schnell bin, Wenn ich die ganze Zeit hier so den Untersuchungsort ändere. Ich bewege mich ein bisschen zu schnell, mal eine Drehung.
152	173	['limitation.latency']	Prob1.pdf	think_aloud	Ich glaube, ich bin ein bisschen zu schnell mit meinen Bewegungen.
153	252	['limitation.latency']	prob8.pdf	think_aloud	Es ist irgendwie so ein bisschen zeitverzögert, aber ich find's gar nicht schlimm.
154	255	['limitation.latency']	prob8.pdf	think_aloud	Ich hab das Gefühl er sucht dann auch ewig und dann tauchen da irgendwelche Bilder auf nach ner Zeit, ist dann ein bisschen zeitverzögert...
155	54	['limitation.tracking_problem']	prob5.pdf	think_aloud	Ja, jetzt komm’ ich hier irgendwie ein bisschen durcheinander, weil da die Markierung auch weg ist, aber so scheint das ja trotzdem richtig zu sein... wobei, doch, jetzt ist das... jetzt ist es nicht nur ganz, jetzt trackt er das... ah ok gut, jetzt hat er es wieder.
156	92	['limitation.tracking_problem']	prob2.pdf	think_aloud	Okay, aber wenn ich jetzt den Schallkopf drehe, dreht sich auch... jetzt dreht sich das Bild nicht weg.
157	97	['limitation.tracking_problem']	prob2.pdf	think_aloud	Und jetzt dreht sich das Bild nicht so richtig weil ich wahrscheinlich weg vom QR Code bin. Jetzt dreht es sich wieder besser, ok, ja.
158	115	['limitation.tracking_problem']	prob3.pdf	think_aloud	Aber er dreht das Bild nicht, wenn ich den Kopf ein bisschen drehe. Er hat wirklich eine komplett koronare Ansicht. Und er schiebt es auch nicht mit.
161	119	['limitation.tracking_problem']	prob3.pdf	think_aloud	Na gut, so gehts natürlich nicht, weil er den Code nicht sieht.
163	124	['limitation.tracking_problem']	prob3.pdf	think_aloud	Na ja. Irgendwie hat er wieder ein leichtes Problem mit dem Nachverfolgen, hier hat er das... wenn ich zurückgehe und weiter nicht mehr kippe kriegt er das besser hin? Ne.
164	193	['limitation.tracking_problem']	prob4.pdf	think_aloud	Also das räumliche Tracking funktioniert nicht.
166	199	['limitation.tracking_problem']	prob4.pdf	think_aloud	SP 1: Also ich glaube er sieht den QR Code nicht so richtig? P4 : Ja, okay, Mhm. Also jetzt ist ein Problem, das ist nicht kalibriert ist ich. Er kann das nicht erkennen, weil ich glaube... da fängt jetzt irgendwie so ein Viereck an? SP 1: Das ist da schon die ganze Zeit, ja. P4 : Also er erkennt den QR Code nicht, wenn ich den nicht sehe. SP 1: Jetzt doch, jetzt schon. Wenn es blinkt, dann erken…
167	17	['limitation.tracking_unwieldy']	prob6.pdf	think_aloud	Aber in der Notfall-Diagnostik machen wir diese FAST-Untersuchungen, wo wir einfach mal in jedem Winkel einmal reinschauen und dann natürlich nicht so den Kopf hier einmal so rüber drücken.
168	19	['limitation.tracking_unwieldy']	prob6.pdf	think_aloud	ja. Ich meine dieser QR Code ist ja wahrscheinlich eine Lösung, gerade, aber das ist wahrscheinlich nicht das, was man... oder müsste das immer mit QR Code dann voraussichtlich sein?
169	50	['limitation.tracking_unwieldy']	prob5.pdf	think_aloud	bis auf die Tatsache, dass ich meinen Kopf irgendwie so neigen muss, dass der QR Code noch erfasst wird, was n bisschen unangenehmen ist,
170	52	['limitation.tracking_unwieldy']	prob5.pdf	think_aloud	Ja, das, also es wird, ein bisschen tricky eben, wenn man an die Stellen kommt, wo man halt den QR Code nicht irgendwie vernünftig sehen kann, weil da muss man sich extra irgendwie verrenken. Das ist dann wahrscheinlich nicht so praktikabel, dann könnte man einfacher wahrscheinlich drauf schauen.
172	63	['limitation.tracking_unwieldy']	prob5.pdf	think_aloud	Aber die Leber ist ja auch... da hier auch die Position, die strent ein bisschen an, ein bisschen anders , aber ich glaub, ich mach das jetzt einfach nur...
173	69	['limitation.tracking_unwieldy']	prob5.pdf	interview	Hauptsächlich durch das im Bild halten von dem QR Code, musste ich halt öfter den Kopf irgendwie so verrenken in unangenehme Positionen und halt den Schallkopf entsprechend halten, was halt unnatürlich ist. Und jetzt nicht wirklich ergonomisch angenehm ist. Genau also, da wäre es schön swenn es da andere, bessere Lösungen gäbe.
175	113	['limitation.tracking_unwieldy']	prob3.pdf	think_aloud	ich darf den nicht weg drehen, dann musst du den QR Code sehen, dann wird das die Niere sein
177	120	['limitation.tracking_unwieldy']	prob3.pdf	think_aloud	Ist ein bisschen umständlich mit dem großen Code und dem Schallkopf zum Anfassen. Das müsste man irgendwie kleiner machen.
178	122	['limitation.tracking_unwieldy']	prob3.pdf	think_aloud	Der Kopf ist wahrscheinlich so groß, weil er auch 3D kann. Das ist auch sehr ungewohnt. Plus die Hülle macht es noch dicker, noch schwerer zu greifen.
179	129	['limitation.tracking_unwieldy']	prob3.pdf	think_aloud	Und wie gesagt, das ist schwierig, man muss exakt drauf gucken, nicht mit dem Winkel kippen, dann wird's sofort schwierig.
180	131	['limitation.tracking_unwieldy']	prob3.pdf	think_aloud	Dda musste ich ganz schön weit, ohje, nach unten gucken, sonst schneidet er das Bild ab. Das ist irgendwie ganz schwierig, wenn man so über den Patienten hängen würde. Und er kriegt den QR Code halt wenig mit, weil das irgendwie auf der anderen Seite ist, dann müßte man...
181	136	['limitation.tracking_unwieldy']	prob3.pdf	think_aloud	Irgendwie schwierig. Ich hab das Gefühl, ich muss sehr tief gucken, damit er den QR Code nimmt
183	167	['limitation.tracking_unwieldy']	Prob1.pdf	think_aloud	Da muss ich mich ganz schön anstrengen, dass ich immer diesen Winkel einigermaßen hinkriege.
186	201	['limitation.tracking_unwieldy']	prob4.pdf	think_aloud	Und jetzt habe ich das Problem, dass ich so normale Bewegungen nicht machen kann, weil dann der QR Code nicht drauf ist.
188	206	['limitation.tracking_unwieldy']	prob4.pdf	interview	Also man kann nicht einfach so seine Bewegungen machen. Dieser blöde QR Code muss da irgendwie im Bild sein.
189	221	['limitation.tracking_unwieldy']	prob7.pdf	think_aloud	Da ich jetzt hier auf den QR Code achten muss, finde ich das jetzt tatsächlich gewöhnungsbedürftig, aber - dadrauf zu gucken, auf den Patienten - aber möglich.
190	259	['limitation.tracking_unwieldy']	prob8.pdf	interview	Was ich jetzt bei dem 3D fand, man musste jetzt bei dem Bild natürlich mehr mitlaufen als bei dem 2D, wo es jetzt an die Wand projiziert worden ist. Das war manchmal so'n komisches Verfolgen, so im klinischen Alltag wäre das so'n bisschen schwierig,
191	21	['limitation.volume_unintelligible']	prob6.pdf	think_aloud	weil ich jetzt hier so rüberwische, sehe ich für mich ehrlich gesagt kaum Organ, da sehe ich eher nur Wolken.
192	22	['limitation.volume_unintelligible']	prob6.pdf	think_aloud	Wahrscheinlich kann man sich das ja so, ich sag mal blöd, wie du es gerade gemacht hattest, mit der, mit der Kontrastierung, mit der Helligkeit, wahrscheinlich hin und herschieben, ne, dass man da jetzt irgendwie...
193	23	['limitation.volume_unintelligible']	prob6.pdf	think_aloud	Aber ich find das recht schwierig persönlich jetzt, da das nachzuvollziehen.
194	24	['limitation.volume_unintelligible']	prob6.pdf	think_aloud	Ja, also ich finde jetzt hier im Oberbauch habe ich Probleme irgendwie vernünftig die Organe einmal so 3D darzustellen.
195	96	['limitation.volume_unintelligible']	prob2.pdf	think_aloud	Also es sieht für mich alles nur so weiß aus mit ein bisschen Kontur, aber ich kann jetzt irgendwie gerade kein Organ so richtig abgrenzen.
196	99	['limitation.volume_unintelligible']	prob2.pdf	think_aloud	an sich sieht das alles gerade so ein bisschen aus wie Wölkchen, ich kann nicht so jetzt mein Organ finden?
197	106	['limitation.volume_unintelligible']	prob2.pdf	interview	Also mit der Brille fand ich... die Struktur, die ich eigentlich finden wollte, fand ich schwer abzugrenzen von den Störgeräusch drumrum, sag ich mal. Also so, wie ich das beschrieben hab, wie so kleine Wölkchen eigentlich überall, deswegen hat mir der 3D Modus mit der Brille eigentlich gar nichts gebracht. Ja, weil ich die Struktur halt nicht von der Umgebung so richtig unterscheiden konnte.
198	197	['limitation.volume_unintelligible']	prob4.pdf	think_aloud	Also ist echt komisch so rum Ultra Schall zu machen.Also 3D Ultraschall macht ja immer so komische Artefakte, ne.
199	236	['limitation.volume_unintelligible']	prob7.pdf	interview	Ja, also, das Problem ist ja, also immer mit dieser dreidimensionalen, das ist ja vom Ultraschallgerät, berechnet das ja so eine Struktur, das ist schwer anwendbar finde ich in der Praxis, weil es viele Bildüberlagerung gibt, finde ich, und dadurch irgendwie nicht so ganz klar ist. Sodass das 2D Bild irgendwie, auch wenn es nur 2D ist, aber irgendwie klarer ist, so wie jetzt aktuell hier von dem …
200	254	['limitation.volume_unintelligible']	prob8.pdf	think_aloud	weil hier auch so viel Artefakte auch einfach dabei sind.
202	257	['limitation.volume_unintelligible']	prob8.pdf	think_aloud	ch guck einfach nochmal nach der Blase, die ist schön [lacht] Vielleicht liegt das auch daran, dass man so einen weiß-grau Ton, gefühlt, hat. Wenn man jetzt nur weiß so als Struktur oder schwarz und... nichts. Weil im normalen 2D Ultraschall hat man ja viele verschiedene Grautöne, wo man ja natürlich auch viel Diagnostik irgendwie mit macht... Also man sieht ja schon eine fettige Leber im Ultrasc…
204	260	['limitation.volume_unintelligible']	prob8.pdf	interview	Also wie gesagt, die Blase war halt unglaublich gut darzustellen, hab ich ja glaub ich eben schon... dadurch dass es nicht so viele Grauabstufungen gibt wie in dem 2D würde ich auch zur Diagnostikthematik, jetzt Fettleber zum Beispiel oder Nieren, oder Flüssigkeiten oder sowas abschätzen können... ich weiß nicht ob's an der Puppe liegt, aber, das fiel so ein bisschen weg bei dieser 3D-Diagnostik
205	146	['preference.ar_attached', 'benefit.image_freely_positionable']	prob3.pdf	interview	also das mit dem Bild an der Wand finde ich schwieriger, aber macht vielleicht die Sitzposition angenehmer, dass man nicht immer so zur Seite gucken muss. Verliert aber den Vorteil, dass man quasi diese Einheit Bild und Schallkopf hat und deswegen fand ich das bei 2D, also – ich muss es ja nicht nutzen.
206	185	['preference.ar_attached', 'benefit.manual_coordination']	Prob1.pdf	interview	Ich glaube wenn man tut am Patienten, ist das 3d am Patienten deutlich angenehmer, weil man einfach mehr vor Ort ist und nicht immer den Blick wegnehmen muss von seinen Händen und das ist finde ich, was häufig schwierig ist, wenn man am Patient was macht, dass man mit seinen Händen was macht und sich rein auf den Blick der ganz wo anders ist verlassen muss und da ist das sicherlich von Vorteil.
208	35	['preference.ar_attached', 'verdict.positive_unspecific', 'familiarity.matter_of_practice']	prob6.pdf	interview	Ich meine, ich finde das mal ganz nett, das fande ich jetzt am Anfang auch, das man nochmal rechts rüber geguckt hat und einmal gesehen hat: okay, wo bin ich eigentlich gerade nochmal, diese, dass man die lange und die kurze Achse einmal hat und das sieht. Aber ich glaube, da kommt man sehr schnell rein und dann ist es glaube ich einfach schöner, dass man einfach genau mit der Augmented Reality d…
209	93	['preference.ar_floating', 'benefit.image_freely_positionable']	prob2.pdf	think_aloud	Was ich auf jeden Fall sehr bequem finde, ist, dass ich nicht immer auf den Ultraschallmonitor gucken muss, sondern dass ich das direkt vor meinen Augen hab und nicht ständig den Kopf drehen muss.
210	94	['preference.ar_floating', 'benefit.image_freely_positionable']	prob2.pdf	think_aloud	ja perfekt, jetzt hab ich's genau vor meinen Augen und kann jetzt... Ach Mensch, ja, das ist jetzt richtig bequem, jetzt kann ich die ganze Zeit geradeaus gucken und hab aber auch nicht das Bild sozusagen hier vom Körper. Also ich kann immernoch gut sehen, wo ich am Körper bin und gleichzeitig das Bild da oben. Ja das ist nice.
211	108	['preference.ar_floating', 'benefit.image_freely_positionable']	prob2.pdf	interview	Also auf die Konsole hab ich ja gar nicht geschaut, weil ich sehr bequem fand, dass ich nicht meinen Kopf die ganze Zeit drehen muss.
212	215	['preference.ar_floating', 'benefit.manual_coordination']	prob4.pdf	interview	Ja, man kann man kann nicht 2 Sachen gleichzeitig angucken, normalerweise. Aber in dem Fall schon. Aber man muss ja, wenn man was punktiert, durch die Haut durch und gleichzeitig sozusagen unter die Haut mit dem Ultraschallkopf gucken und das geht halt nicht. Weil man kann eigentlich immer ja nur das, also jetzt wie beim ZVK, weiß jetzt nicht, das ist vielleicht das Beispiel das mir am meisten ei…
213	67	['preference.ar_floating', 'benefit.spatial_understanding']	prob5.pdf	interview	Unterschied zu Argumented zu Bildschirm ist relativ groß und Augmented ist einfach viel userfreundlicher, weil man sich ja orientieren konnte. Das ist dann kein so großer Sprung.
215	160	['preference.ar_floating', 'limitation.tracking_unwieldy', 'limitation.tracking_problem']	Prob1.pdf	think_aloud	Nur wenn ich quasi versuche das direkt auch vor mich drauf zu gucken, dann kriege ich häufig nicht diese, diese Position zu diesem, Schwarz-Weiß Ding hin, weil ich hier den Ultraschallkopf, wie gesagt, also wie ich es halt kenne, immer drehen will, um auch die richtigen Schnitte zu kriegen für’s Organ und dann ist das echt relativ schwierig.mit 90 Grad, muss man ehrlicherweise sagen.
217	70	['preference.ar_floating', 'preference.ar_attached', 'benefit.image_freely_positionable']	prob5.pdf	interview	Also bei dem 2D Bild beides, sowohl der statische Bildschirm, fand ich gut, weil dann kannst du dir... oder, im Prinzip könnte ich den überall hinwerfen und dann bin ich quasi vom Gerät unabhängig.
219	105	['preference.ar_floating', 'preference.ar_attached']	prob2.pdf	interview	wenn ich mich einmal an die Brille gewöhnen würde, oder gewöhnt hätte, dann würde ich 2D mit Brille am besten finden.
220	91	['preference.ar_floating']	prob2.pdf	think_aloud	Ja so ist’s angenehm, so sehe ich das Bild nicht verdreht, obwohl ich den QR Code drehe. Das war eben anders.
221	178	['preference.ar_floating']	Prob1.pdf	interview	SP2: Okay, und dann hast du dann primär auch auf die, auf diese statische Darstellung geschaut oder..? P1: Beim 2D, ja. SP2: Also primär auch, ja? P1: Ja, primär, hab ich das mehr benutzt also das andere.
222	142	['preference.conventional', 'limitation.tracking_unwieldy', 'verdict.ar_difficult']	prob3.pdf	interview	Also ich find auf der kontralateralen Seite, finde ich es deutlich schwieriger, mit Augmented Reality zu sonographieren. Gefühlt hat das viel mit Kippen und Kontakt zum QR Code zu tun.
223	231	['preference.conventional', 'limitation.volume_unintelligible']	prob7.pdf	think_aloud	Also ich guck dann jetzt schon mal an den Monitor, weil ich einfach diese, diese 2D Bilder aber wahrscheinlich auch einfach gewohnt bin, ne? Oder weil das halt sehr hier unklar segmentiert wird von dem [unverständlich] oder wie man das auch immer nennen will, von dem Ultraschallgerät, das ist ja...
224	107	['preference.conventional']	prob2.pdf	interview	Und das war vorher ohne die Brille im 3D Modus ein bisschen leichter.
225	147	['preference.volumetric']	prob3.pdf	interview	Tatsächlich AR, weil es nicht farbig ist, weil es reine Strukturen sind und mich die farbige Darstellung auf dem Bildschirm verwirrt.
226	207	['preference.volumetric']	prob4.pdf	interview	Ich fand’s vielleicht auch mit der Brille fast ein bisschen besser. Weil man das da ja auch direkt, also man kriegt das dann ja noch sozusagen in die Tiefe von dem Körper reinprojiziert, das macht glaub ich fast mehr Sinn als das auf so nem flachen Bildschirm zu sehen.
227	261	['preference.volumetric']	prob8.pdf	interview	Also auf dem Bildschirm war das, auf dem Philips-Bildschirm war das fürchterlich, da hat man kaum etwas erkannt und die Orientierung fällt dann unglaublich schwer, finde ich, und das war mit der Augmented Reality wesentlich angenehmer, da konnte man halt überhaupt irgendwas erkennen, für jemanden der wenig bis gar keine 3D-Sono macht war das wesentlich anwenderfreundlicher.
228	43	['usecase.beginners', 'benefit.manual_coordination']	prob6.pdf	interview	Also meine Erfahrung ist, dass man, wenn man das so macht, wie du jetzt gerade gesagt hat, dass man häufiger mal den Blickwechsel macht, das man vor allem am Anfang. Weil man einfach in der Hand einfach das Schallgerät hat und zum Beispiel ‘ne Nadel und man guckt mit der... man guckt mit den Augen halt wo anders hin als auf den Bildschirm und muss dann einmal kurz gucken, zum Beispiel wo setze ic…
229	118	['usecase.beginners', 'benefit.manual_coordination']	prob3.pdf	think_aloud	Ist wahrscheinlich grade zum Lernen ist das wahrscheinlich am Anfang sehr anschaulich, wenn man das so machen kann. Da hat man auch den Schallkopf und das Bild gleichzeitig. Du musst nicht immer mit der einen Hand schallen, mit der anderen gucken, also den Kopf weg vom Schallkopf drehen sozusagen.
230	208	['usecase.beginners', 'benefit.manual_coordination']	prob4.pdf	interview	Also ich glaube tatsächlich, wenn man mit Ultraschall anfängt, ist das viel einfacher, wenn man das so macht mit der Brille. Weil man dann dieses "wo ist oben, wo ist unten, wo ist rechts, links” ja total abgenommen kriegt ne? Also ich mein, man muss nicht lange Ultraschall machen, glaube ich, um zu wissen, um was sozusagen alles im Gefühl zu haben irgendwie. Aber vielleicht wenn man anfängt, ist…
231	143	['usecase.beginners', 'benefit.spatial_understanding']	prob3.pdf	interview	Natürlich macht es das gerade für Anfänger einfacher, dass man wirklich quasi den Thorax aufschneidet, dass man das auf einem Bild hat, wie man den Schallkopf hält und wie das Bild darunter aussieht, dass man das nicht trennt.
232	9	['usecase.beginners']	prob6.pdf	think_aloud	Ich glaub, für den Anfang ist das immer ganz schön. Wenn man sich, wenn ich mich daran erinnere, wie ich angefangen hab zu schallen, dann war das schon so, dass man immer mal geschaut hat, wie hält man gerade den Schallkopf und dann ist es natürlich auch immer ganz schön, “ok ich sehe eigentlich genau da drunter, was ich schalle”.
233	13	['usecase.beginners']	prob6.pdf	think_aloud	Aber ich glaube, für den Einstieg ist es super geil, wenn man einfach irgendwie... also was heißt für den Einstieg, wenn man so lernt oder so und dann macht man es halt immer so... dass man einfach direkt sieht, wo man eigentlich ist.
234	37	['usecase.beginners']	prob6.pdf	interview	Aber für den Einstieg glaube ich, das meinte ich ja vorhin auch kurz in dem Freisprechen, dass wenn man 5 da einfach direkt so sieht: wie ist das eigentlich wo ich gerade, oder wo ist das eigentlich gerade wo ich gerade meinen Schallkopf hinhalte. Das wäre für den Einstieg auf jeden Fall ein klarer Vorteil.
235	80	['usecase.beginners']	prob5.pdf	interview	Wahrscheinlich werden die alten erfahrenen Ärzte nicht so viel davon profitieren, aber wenn man neu anfängt, dann wäre es auf jeden Fall eine Vereinfachung, ja.
236	149	['usecase.beginners']	prob3.pdf	interview	Ich bin mir nicht sicher, wenn das erfahrene Ärzte, oder wer auch immer ist, der viel Erfahrung hat, ich glaube, denen bringt es nichts. Kann mir aber vorstellen, dass es gerade für Anfänger erleichtert.
238	179	['usecase.biopsies', 'benefit.image_freely_positionable']	Prob1.pdf	interview	Ich kann mir gerade vorstellen, wenn man interventionell was macht, weil wir ja, dass es häufig so ist, dass man dann noch den C[-Bogen] also die Durchleuchtungsanlage hat und dann hat man diesen Riesenmonitor, den man dafür braucht und dann hat man aber noch den Bogen, auf dem man den Patienten fahren muss und den Tisch, weil man legt die Patienten auch nochmal passiv auf den Tisch und dann hat …
239	187	['usecase.biopsies', 'benefit.image_freely_positionable']	Prob1.pdf	interview	ch glaube, wie gesagt, vor allem glaube ich, in interventionellen Bereichen. Wenn man was, Drainagen legt, wann man irgendwo punktieren soll, wann man irgendwo einem Patienten was einführen soll, glaub ich dass, ist es eben dynamischer, dann auch wenn ich zusätzliche Geräte hab, wenn ich im CT bin oder in der Angio und zusätzlich Ultraschall brauche, glaube ich, ist das total gut.
240	264	['usecase.biopsies', 'benefit.manual_coordination', 'benefit.spatial_understanding']	prob8.pdf	interview	Ähm, auf jeden Fall also bei ZVK-Anlagen, wenn ich gerade drüber nachdenke, auf jeden Fall Patientensicherheit. Das Ultraschall hat ja schon, also das 2D-Ultraschall, hat wesentliche Patientensicherheit da gebracht, um nicht blind einfach irgendwelche Landmarken-Punktionen durchzuführen und da trotzdem entgehen einem, auch beim 2D-Ultraschall, gerade wenn man out-of-plane sticht, entgehen da natü…
242	244	['usecase.biopsies', 'benefit.manual_coordination', 'verdict.complexity_justifiable', 'usecase.high_complexity']	prob7.pdf	interview	Also wenn man jetzt vor allen Dingen eben ‘ne komplexe Funktion macht, das ist ja auch nicht, wo man einfach mal so schnell reinsteckt und da ist der Zeitaufwand vielleicht dann gerechtfertigt, ich glaube durch diese bessere, ja, Visualisierung, ist es vielleicht schneller punktiert und davon dieser leichte Mehraufwand und wenn auch tatsächlich effizienter oder genauso effizient, mindestens, mit …
244	12	['usecase.biopsies', 'benefit.manual_coordination']	prob6.pdf	think_aloud	Ich glaube auch wenn man das für so Punktionen benutzt, hat das auch Vorteile, wenn man da so vom... das ist haptisch glaub ich angenehmer. Ich kenn es aber auch wieder in der Hinsicht... also Gefäße hab ich halt recht viele punktiert, auch Ultraschall gesteuert, dass ich einfach auf den Bildschirm gucke und man hantiert hier auf der linken Seite, sag ich mal oder auf der rechten Seite und guckt …
246	81	['usecase.biopsies', 'benefit.manual_coordination']	prob5.pdf	interview	Ja, also Gefäßpunktionen... ebenso, also da würde sich ja das Ganze nochmal verstärken, der Effekt von dieser notwendigen Hand-Auge-Koordination, wo man dann auch noch die Nadel richtig positionieren muss und dann aber am Bildschirm guckt... Das, da kann ich mir gut vorstellen, dass das nochmal also auf jeden Fall auch bei den Erfahreneren wahrscheinlich zur Vereinfachung führen würde.
247	154	['usecase.biopsies', 'benefit.manual_coordination']	prob3.pdf	interview	Ja, wahrscheinlich da schon, weil ich exakt - also zum einen ist es mit der Koordination, Blickfeld und Schallkopf, also das hat man dann ja.
248	209	['usecase.biopsies', 'benefit.manual_coordination']	prob4.pdf	interview	Also wie gesagt vor allem bei Sachen, wo man gleichzeitig auf den Patienten gucken muss und gleichzeitig Ultraschall machen möchte, da kommt man ja durchaus mal in Situationen, wo man den Kopf so’n bisschen verdrehen muss ne? Und meistens, weiß ich nicht, wenn man jetzt irgendwas punktiert, weiß ich nicht, ZVK legt oder so, dann guckt man fast mehr eigentlich immer auf den Ultraschall Bildschirm …
249	210	['usecase.biopsies', 'benefit.manual_coordination']	prob4.pdf	interview	P4 : Vielleicht trifft man auch besser [lacht] Könnte ja sein.
250	239	['usecase.biopsies', 'benefit.manual_coordination']	prob7.pdf	interview	Prinzipiell habe ich das Gefühl, das ist für Punktionen, wie gesagt, mit der HoloLens, wenn man drauf guckt und gleich dahin sticht besser ist, als am Bildschirm zu gucken.
252	243	['usecase.biopsies', 'benefit.manual_coordination']	prob7.pdf	interview	Genau ist manchmal nicht ganz, also, wenn man das sehr häufig macht, glaube ich, kann man das gut kontrollieren. Aber es hat auch keinen Nachteil, wenn man glaube ich den Blickwechsel nicht braucht, ist eher ein Vorteil, wenn man auf den Körper sieht und dann das Bild hat, ist das aus meiner Sicht ein Vorteil im Vergleich zu eben. Das ist glaube ich, aus meiner Sicht der große Vorteil der HoloLen…
253	263	['usecase.biopsies', 'benefit.manual_coordination']	prob8.pdf	interview	wenn wir Gefäße punktieren, dann machen wir das meistens out-of-plane, bei Gefäßpunktionen, und sehen ja quasi nicht der Verlauf der Nadel. Und das ist etwas das man üben muss, das kann man ja, kann man lernen, aber das braucht halt eben Zeit und Übung bis man das schafft. Und ich glaube schon, dass man's gerade wenn man hier gerade eine Nadel mit der 3D Struktur hat und dann ja, ich weiß nicht w…
254	153	['usecase.biopsies', 'benefit.spatial_understanding']	prob3.pdf	interview	weil es einfacher ist, wie gesagt, dass man es nicht mehr so dreht und weil vielleicht mehr Gefühl dafür da ist, da, wo das Bild anfängt, beginnt auch da wo ich rein steche, also von der Tiefenwahrnehmung ist das glaube ich einfacher
255	186	['usecase.biopsies', 'familiarity.3d_unfamiliar']	Prob1.pdf	interview	ch glaube, das – da hab ich zu wenig 3D gemacht, umd das sagen zu können. Ich glaub da muss man wirklich, zum Beispiel mit einer Nadel, dass man zweimal punktieren müsste. Einmal mit auf den Patienten, einmal auf dem Bildschirm, dass man wirklich so diese Rückmeldung schneller einordnen kann. Wenn ich da was mache wie schnell oder wie gut hab ich im Gefühl dafür viel wie real das letzendlich auch…
256	234	['usecase.biopsies', 'usecase.high_complexity']	prob7.pdf	interview	Ich glaube für, zum Beispiel, spezifisch jetzt für die Frage Punktion glaube ich ja, also jetzt vielleicht jetzt, keine normalen Punktionen aber für komplexe Punktionen, wie zum Beispiel in der Leber, auf der Radiologie für mich, wirklich Tumor-Punktion, aber auch für Gefäße, in der Leber und so, also für komplexe Punktionen, ich glaube, ist es gut.
257	240	['usecase.biopsies', 'verdict.complexity_justifiable', 'usecase.high_complexity']	prob7.pdf	interview	Ja, also wie gesagt, wir besprechen ja nicht - also es kommt drauf an, jetzt nicht für alles vielleicht, aber wie gesagt, gerade komplexe Punktionen auf jeden Fall, glaube ich.
258	242	['usecase.biopsies', 'verdict.complexity_justifiable', 'usecase.high_complexity']	prob7.pdf	interview	Aber solche komplexen Punktionen mache ich ja in der Regel im 4 Tagesgeschäft, in einem speziellen Setting auch, wo das dann vorhaltbar ist, glaube ich.
259	40	['usecase.biopsies']	prob6.pdf	interview	Also, da das ja sehr zielgenau ist oder sein kann ja, das glaube ich ja, dass es sein kann, dann kann das ja auch für für verschiedene Arten von Punktionen - muss ja nicht Gefäß sein, kann ja auch Leberpunktion sein oder Abszesspunktion oder solche Sachen, kann das ja extrem hilfreich sein, wenn man, wenn man einfach ne 3D Darstellungen hat,
260	41	['usecase.biopsies']	prob6.pdf	interview	Aber ich glaube, das ist vielleicht in der Notaufnahme, dann nicht so geeignet. Aber so für elektive Sachen, wo man sowieso planen und sowas - ich glaub, das ist, das kann ganz hilfreich sein.
261	42	['usecase.biopsies']	prob6.pdf	interview	Wir machen ja bei uns in der Abteilung viele Punktionen, auch CT-gesteuert, da sieht man ja auch plastisch “wo ist was”, kann sich das alles irgendwie hin und her schieben. Aber das ist ja auch immer mit Strahlen verbunden. In der Hinsicht wäre das natürlich eine Sache. So’n CT wird auch gerne für andere Sachen benutzt, also das sind dann ja Kapazitäten die auch irgendwie blockiert werden dadurch…
263	162	['usecase.biopsies']	Prob1.pdf	think_aloud	Kommt natürlich total auf die Einstellung, wenn ich irgendwas hab gefäßmäßig, ist es wahrscheinlich einfacher, wenn ich dann einfach, wenn ich das Gefäß punktier mir so darstellen kann.
264	182	['usecase.biopsies']	Prob1.pdf	interview	Ich glaube wenn man zum Beispiel interventionell meist ne Drainage legt und irgendwo einen Abszess hat, der halt nunmal dreidimensional ist, dann ist es glaube ich deutlich einfacher, beispielsweise, das damit zu machen. Weil man eben genau sehen kann, wie tief man wirklich gehen muss und das haben wir ja sonst immer nicht durch unsere 2D Sachen. Da kann man ja quasi immer nur schätzen, wie weit …
265	183	['usecase.biopsies']	Prob1.pdf	interview	Also ich glaube, der klare Vorteil ist, dass man... der klare Vorteil ist wirklich zu sehen, wenn man d was interventionell am Patienten macht.
266	194	['usecase.biopsies']	prob4.pdf	think_aloud	Also wofür man das dann nehmen konnte, waren so Punktionen, ne? Wo man irgendwie auf den Patienten ja auch guckt, wenn man sticht.
267	213	['usecase.biopsies']	prob4.pdf	interview	Wenn man jetzt wirklich irgendwo rein gehen möchte und dabei in Ultraschall, so ultraschallgesteuert irgendwas macht, ne Intervention, kann das glaube ich sinnvoll sein.
268	222	['usecase.biopsies']	prob7.pdf	think_aloud	Für die Punktion, die wir jetzt hier nicht durchführen, es ist ja ein Punktionsmodell, ist das natürlich genial, wenn man sozusagen jetzt so eine Punktion machen will und man guckt dann quasi direkt auf den Torso und sieht dann die Nadel, also das ist natürlich ein großer Vorteil, finde ich im Vergleich, wenn man dann auf so Bildschirme guckt.
270	102	['verdict.ar_difficult']	prob2.pdf	interview	Ja... es hat es schon schwieriger gemacht.
271	103	['verdict.ar_difficult']	prob2.pdf	interview	Aber im 3D Modus, ja... hab ich sie irgendwie nicht so richtig gefunden, also das fand ich sehr schwierig.
272	140	['verdict.ar_difficult']	prob3.pdf	think_aloud	Also auf der kontralateralen Seite zu schallen finde ich schwierig und nicht... gefühlt ist es schwieriger als normal.
274	189	['verdict.ar_difficult']	Prob1.pdf	think_aloud	Dann würde ich mich echt schwer tun, hier dran zu sagen, wo ich die Niere finde. Mit 2D war das überhaupt gar kein Problem.
275	202	['verdict.ar_difficult']	prob4.pdf	think_aloud	Ja, also irgendwie bringt mir das 3D-Ding gerade nicht so viel, würde ich sagen.
276	68	['verdict.complexity_justifiable', 'limitation.additional_tech']	prob5.pdf	interview	Also klar hat man, hat man die Brille gemerkt und ich hab das ja schon vorher angesprochen. Man merkt, dass da die Sicht ein bisschen eingeschränkt ist durch die viele Doppelverglasung, ein bisschen abgedunkelt war, aber... gut, ich will damit jetzt nicht den ganzen Tag rumlaufen. Aber wenn’s jetzt drauf ankommt, zum Beispiel zum Ultraschall könnte ich mir schon vorstellen, dass ich mir jetzt irg…
277	15	['verdict.complexity_justifiable']	prob6.pdf	think_aloud	Sofern man seine Brille halt hat und das einfach simpel nehmen kann und keinen großen Aufwand hat, dann macht das sogar... dann macht das auch Sinn. Kann man mal schnell machen.
279	16	['verdict.complexity_justifiable']	prob6.pdf	think_aloud	wenn ich jetzt so normalerweise schalle, ich sag mal geplante Schalls, mach ich ja, ne, ich schau jetzt irgendwie hier nur die Ecke, dann sitze ich schon hier auf der Seite und schal e einfach den Körper und es ist alles ok.
282	82	['verdict.complexity_justifiable']	prob5.pdf	interview	wir ja laufen jetzt nicht irgendwie mit so Handstücken direkt in der Kitteltasche, die man aufzieht, “zack drauf”, sondern es muss ja eh das Gerät geholt werden. Also wenn die Brille auf dem Gerät ist... also die Brille aufzusetzen ist jetzt kein großer Mehraufwand. Wenn das natürlich... also kann mir schon vorstellen, dass man es so weit hinbekommt, dass es dann mit Knopfdruck ist und dann hat m…
283	123	['verdict.complexity_justifiable']	prob3.pdf	think_aloud	Daniel hatte mal gesagt, dass die Brille so schwer ist. Im Moment finde ich das noch gar nicht. Ist die Frage, wenn man die mehrere Stunden aufhat, ob sich das ändert? Andere Frage ist wie lange sonographiert man am Stück mit einer Brille auf?
286	204	['verdict.complexity_justifiable']	prob4.pdf	interview	SP 2 : Ah, mhm. Und ansonsten jetzt auch noch zusätzlich irgendwas zu tragen oder das jetzt irgendwie eingeblendet zu bekommen...? P4 : Ja zusätzlich was zu tragen ist ein bisschen nervig. [lacht] SP 2 : Und aber so umstellungsmäßig, dass man das jetzt irgendwie über so eine Brille eingeblendet bekommt..? P4 : Nicht so schlimm.
288	211	['verdict.complexity_justifiable']	prob4.pdf	interview	Ja, nö, dann wieso nicht. Also, also, wir ziehen uns ja im Krankenhaus ständig irgendwelche Sachen an. Das ist jetzt nicht so, also weil man sich jetzt ne OP-Haube und ne Schutzbrille aufsetzt oder das Ding aufsetzt, also das ist ja kein eigentlicher Mehraufwand, eigentlich nicht. Glaub es fängt dann eher bei sowas an, ob es finanziell, wie das finanziell ist ne und ob es dann wirklich irgendwie …
292	265	['verdict.complexity_justifiable']	prob8.pdf	interview	SP2: Okay. Würdest du dann aber sagen, dass der Mehraufwand sich dann dadurch rechnen würde? P8: Auf jeden Fall, so für Patientensicherheit auf Jeden Fall, ja.
293	20	['verdict.positive_unspecific', 'familiarity.3d_unfamiliar']	prob6.pdf	think_aloud	Das ist auch ganz anderes Ultraschallen, finde ich im Endeffekt macht - also ich hab immer nur 2D gemacht Dieses 3D, das sehe ich persönlich jetzt auch zum ersten Mal, aber das finde ich eigentlich ganz cool aber.
294	11	['verdict.positive_unspecific']	prob6.pdf	think_aloud	Aber ehrlich gesagt find ich das auch ganz gut, dass man hier so einfach schallen kann und direkt das Feedback hat. Und das scheint ja auch so zu sein, dass wenn ich den kippe den Schallkopf, solange ich diesen QR Code halt sehe, dass auch das Schallfenster so mit gekippt wird. Das finde ich auch gut.
295	14	['verdict.positive_unspecific']	prob6.pdf	think_aloud	Aber schon ganz sexy, dass man einfach das Schallfenster direkt irgendwie auf dem Körper hat, so überlegt halt, ne.
296	25	['verdict.positive_unspecific']	prob6.pdf	think_aloud	Aber ich finde hier so im Becken, man sieht halt super gut, irgendwie das, was die Harnblase darstellen soll. Ist ja auch vom Volumen her dargestellt ganz schön.
297	31	['verdict.positive_unspecific']	prob6.pdf	interview	Das 2D mit Augmented Reality, ich glaub das ist einfach – ok, man hat plötzlich das Bild einfach im Gesichts Fenster und kann sie das schieben, wie man möchte. Aber ich glaub das ist einfach dann ein bisschen Quality of Life, vielleicht, wenn man sagt ok, ich möchte das einfach hier haben, oder dort.
298	47	['verdict.positive_unspecific']	prob5.pdf	think_aloud	Nein, das ist das ist tatsächlich noch cooler...
299	51	['verdict.positive_unspecific']	prob5.pdf	think_aloud	und das ist schon... spannend.
300	88	['verdict.positive_unspecific']	prob2.pdf	think_aloud	Also prinzipiell bin ich gerade sehr beeindruckt, dass ich das so sehe.
301	121	['verdict.positive_unspecific']	prob3.pdf	think_aloud	Das ist schon abgefahren.
302	125	['verdict.positive_unspecific']	prob3.pdf	think_aloud	Hier hat er auch diese Kippung mit drinne und da ist auch die Blasen, das grundsätzlich schon spannend.
303	191	['verdict.positive_unspecific']	prob4.pdf	think_aloud	Ist ganz hübsch.
304	198	['verdict.positive_unspecific']	prob4.pdf	think_aloud	Das ist natürlich hübsch. SP 2 : An der Blase? P4 : Ja.
305	217	['verdict.positive_unspecific']	prob7.pdf	think_aloud	Im Prinzip ist aus meiner Sicht natürlich der massive Vorteil dieser virtuellen Realität, dass man das eigentlich direkt auf diesen, auf die Patientenoberfläche projiziert bekommt, das ist natürlich sehr gut.
306	233	['verdict.positive_unspecific']	prob7.pdf	interview	Prinzipiell finde ich die, also das hatten wir auch bei einem anderen Projekt mit der HoloLens die Idee, dass man halt eben diese Anatomie auf den Körper projiziert, finde ich eigentlich schon gut. Also ich glaub das ist schon, hat Potential.
307	62	['verdict.unnecessary', 'familiarity.3d_unfamiliar', 'limitation.volume_unintelligible']	prob5.pdf	think_aloud	Ja, also, ich muss sagen, dass, also so, wie ich das Bild jetzt hier publiziert bekomme, kann ich damit nicht viel anfangen.
308	39	['verdict.unnecessary', 'limitation.additional_tech']	prob6.pdf	interview	und ich mein man muss immer etwas abwägen: was ist der Vorteil? Auch so eine Punktion kriege ich auch schnell hin mit weniger Equipment, sag ich mal blöd. Oder einfacher Finger drauf und tasten wo das Ding ist. Und dann piekt man da rein, in den meisten Fällen geht das auch gut. Klar, wenn man ein Bild davor hat, ist es glaube ich einfach so vielleicht auch häufiger mal die sichere Variante oder …
309	151	['verdict.unnecessary', 'limitation.additional_tech']	prob3.pdf	interview	Also gefühlt ist es grad mehr eine Spielerei, die... also Sonographie ist eine Technik, wo man viel Erfahrung braucht und dass das bei viel Erfahrung gar nicht mehr einen großen Vorteil hat.
310	8	['verdict.unnecessary']	prob6.pdf	think_aloud	Also ich muss eigentlich normalerweise mit der Hand, oder mit den Augen, nicht genau dahin gucken, wo ich schal e.
312	44	['verdict.unnecessary']	prob6.pdf	interview	Es ist mir da nicht mehr so ganz wichtig, sage ich mal, dass ich perfekt 2 Zentimeter von meinem Schallkopf dort einstechen, damit ich da mit der Nadeldann dahin komm. Sondern ich stech’ einfach rein und guck dann im Schallkopf, also im Bild “wo bin ich eigentlich mit der Nadel” und justiere dann, ne. Also das ist. so funktioniert jetzt heutzutage bei mir, einfach... also vorausgesetzt man ist je…
315	45	['verdict.unnecessary']	prob6.pdf	interview	Finde ich schwierig. Ich meine, ich hab’s jetzt gelernt, halt anders zu machen und es reicht halt auch das anders zu machen.Da hab ich jetzt schon Probleme gehabt mit anderen Methoden, da irgendwie zum Ziel zu kommen, ne. Aber ich meine, wir benutzen bei uns bei Punktion der Gefäße zum Beispiel, wenn wir Interventionen machen nicht immer ein Ultraschall gerät, sondern machen das mit Tasten des Pu…
316	180	['verdict.unnecessary']	Prob1.pdf	interview	wenn der Patienten statisch ist und man wirklich nur Sono macht und keine anderen Geräte hat, ist es wahrscheinlich Gewohnheitssache da kann man sowohl auf den Patienten gucken, als auch auf den Bildschirm gucken. Das ist dann nicht so der dramatische Unterschied.
317	188	['verdict.unnecessary']	Prob1.pdf	interview	Ich glaube, in einem rein diagnostischen Setting, wenn ich wirklich nur einmal standardmäßig gucken soll: ist da überhaupt irgendwas.
318	212	['verdict.unnecessary']	prob4.pdf	interview	Also jetzt nur für so ne Diagnostisches Sono braucht man das glaube ich nicht, da ist es vielleicht eher ein bisschen irritierend.
320	241	['verdict.unnecessary']	prob7.pdf	interview	Ob man’s jetzt diagnostisch braucht, um ‘ne Gallenblasenentzündung darzustellen - weiß ich nicht, ob das jetzt wirklich notwendig ist. Muss vielleicht auch gar nicht sein, glaub.
